# Supplementary material for: Integrated Metabolomics and Network Pharmacology Investigation of Cardioprotective Effects of Myricetin after 1-Week High-Intensity Exercise
Source: Nutrients. 2023 Mar 9;15(6):1336. doi: 10.3390/nu15061336 (PMC10054643; doi:10.3390/nu15061336)
Supplement: Supplementary file 1 [file nutrients-15-01336-s001.zip › supplementary tables.xlsx]

## Sheet: Table S1
nutritional content
crude protein	≥180g
crude fat	≥40g
crude fibres	≤50g
crude ash	≤80g
water	≤100g
Ca	10-18g
P	6-12g
lysine	≥8.2g
methionine	≥5.3g
arginine	≥9.9g
histidine	≥4.0g
tryptophan	≥1.9g
phenylalanine	≥11g
threonine	≥6.5g
leucine	≥14.4g
Isoleucine	≥7.0g
valine	≥8.4g
Vitamin A	≥7000IU
Vitamin D	≥800IU
Vitamin E	≥60IU
Vitamin K	≥3.0mg
Vitamin B1	≥8.0mg
Vitamin B2	≥10mg
Vitamin B6	≥6mg
nicotinic acid	≥45mg
pantothenate	≥17mg
folic acid	≥4.0mg
biotin	≥0.1mg
Vitamin B12	≥0.02mg
choline	≥1250mg
Mg	≥2.0g
K	≥5.0g
Na	≥2.0g
Fe	≥100mg
Mn	≥75mg
Cu	≥10mg
Zn	≥30mg
I	≥0.5mg
Se	0.1-0.2mg
The contents were measured in kilograms.

## Sheet: Table S2
The prediction of myricetin targets
Insr	Pparg	Drd2
Ache	Cd38	Comt
Abcc1	Tnks2	Abl1
Pik3cg	Tnks	Slc22a6
Bace1	Top1	Hes1
Akr1c21	Esr1	Parp2
Ca13	Ar	Dhodh
Abcb1a	Mcl1	Gcgr
Maoa	Plg	Pik3ca
Egfr	Kit	Tbxa2r
F2	Ptgs2	Hsd17b3
Alox5	Ptpn1	Clk1
Aurkb	Ptgs1	Hif1a
Adora1	Pde4b	Csf1r
Ca7	Maob	Jak3
Adora2a	Nos2	Dyrk1a
Pygl	Oprd1	Gsk3a
Gsk3b	Htr2c	Prkcd
Hsd17b2	Prkdc	Prkch
Mmp13	Fyn	Rps6ka2
Cdk1	Tacr2	Prkcq
Mmp9	Mapk3	Clk2
Mmp2	Lck	Clk3
Csnk2a1	Sigmar1	Stk3
Alox12	Rps6ka3	Tbk1
Alk	Kcna3	Acvr1
Akt1	Oprm1	Mif
Abcb1b	Map2k1	Ppara
Pla2g1b	Mapk1	Gpr35
Esr2	Hdac6	Slc22a20
Tyr	Hdac8	Dao
Bche	Hdac1	Cdc25b
		Plau
		Fasn

## Sheet: Table S3
The relationship of enriched pathways between metabolomics and network pharmacology
Only drug targets	Only metabolic target	drug targets AND metabolic target
Hepatitis B	Biosynthesis of amino acids	Insulin resistance
Hepatitis C	Protein digestion and absorption	Central carbon metabolism in cancer
PD-L1 expression and PD-1 checkpoint pathway in cancer	Retrograde endocannabinoid signaling	FoxO signaling pathway
IL-17 signaling pathway	D-Glutamine and D-glutamate metabolism	cAMP signaling pathway
Kaposi sarcoma-associated herpesvirus infection	Aminoacyl-tRNA biosynthesis	Platelet activation
Human cytomegalovirus infection	Pentose phosphate pathway	Neuroactive ligand-receptor interaction
Measles	Proximal tubule bicarbonate reclamation	Alcoholism
AGE-RAGE signaling pathway in diabetic complications	Pyrimidine metabolism	Vascular smooth muscle contraction
Influenza A	Glutamatergic synapse	Regulation of lipolysis in adipocytes
Toxoplasmosis	Carbon metabolism	Renal cell carcinoma
Yersinia infection	GABAergic synapse	AMPK signaling pathway
TNF signaling pathway	Lysine degradation	Parkinson disease
Non-small cell lung cancer	Alanine, aspartate and glutamate metabolism	Arachidonic acid metabolism
Pancreatic cancer	Mineral absorption	Glycine, serine and threonine metabolism
Prostate cancer	Ferroptosis	ABC transporters
EGFR tyrosine kinase inhibitor resistance	Taste transduction	Long-term depression
Osteoclast differentiation	Glyoxylate and dicarboxylate metabolism	Histidine metabolism
Estrogen signaling pathway	Cysteine and methionine metabolism
Apoptosis	Renin secretion
HIF-1 signaling pathway	Inositol phosphate metabolism
Endocrine resistance	Nitrogen metabolism
Epstein-Barr virus infection	Thermogenesis
Prolactin signaling pathway	Arginine biosynthesis
Neurotrophin signaling pathway	Purine metabolism
Sphingolipid signaling pathway
Non-alcoholic fatty liver disease
Endometrial cancer
Toll-like receptor signaling pathway
T cell receptor signaling pathway
Th17 cell differentiation
Serotonergic synapse
Alzheimer disease
Viral carcinogenesis
C-type lectin receptor signaling pathway
Colorectal cancer
MicroRNAs in cancer
Proteoglycans in cancer
Acute myeloid leukemia
Breast cancer
Thyroid hormone signaling pathway
PI3K-Akt signaling pathway
Tuberculosis
Chronic myeloid leukemia
MAPK signaling pathway
Relaxin signaling pathway
Chagas disease
Platinum drug resistance
Legionellosis
Insulin signaling pathway
Gap junction
Fc epsilon RI signaling pathway
Human papillomavirus infection
Progesterone-mediated oocyte maturation
Antifolate resistance
Phospholipase D signaling pathway
Type II diabetes mellitus
Leishmaniasis
Prion disease
Ras signaling pathway
Pertussis
Chemokine signaling pathway
Human immunodeficiency virus 1 infection
VEGF signaling pathway
Signaling pathways regulating pluripotency of stem cells
ErbB signaling pathway
Salmonella infection
Bladder cancer
Pathways of neurodegeneration - multiple diseases
Gastric cancer
Small cell lung cancer
mTOR signaling pathway
Adherens junction
Adipocytokine signaling pathway
Melanoma
Glioma
Human T-cell leukemia virus 1 infection
Autophagy - animal
Rap1 signaling pathway
NF-kappa B signaling pathway
B cell receptor signaling pathway
Cholinergic synapse
Thyroid cancer
Th1 and Th2 cell differentiation
Oocyte meiosis
Natural killer cell mediated cytotoxicity
GnRH secretion
Tyrosine metabolism
Calcium signaling pathway
Inflammatory mediator regulation of TRP channels
Choline metabolism in cancer
Dopaminergic synapse
cGMP-PKG signaling pathway
NOD-like receptor signaling pathway
Cocaine addiction
Amoebiasis
Fluid shear stress and atherosclerosis
Growth hormone synthesis, secretion and action
Apoptosis - multiple species
Cell cycle
Longevity regulating pathway
GnRH signaling pathway
Fc gamma R-mediated phagocytosis
Inflammatory bowel disease
JAK-STAT signaling pathway
Hematopoietic cell lineage
Necroptosis
Hepatocellular carcinoma
Aldosterone-regulated sodium reabsorption
Long-term potentiation
Melanogenesis
Cellular senescence
p53 signaling pathway
Parathyroid hormone synthesis, secretion and action
Oxytocin signaling pathway
Phenylalanine metabolism
Focal adhesion
Arginine and proline metabolism
Viral myocarditis
Transcriptional misregulation in cancer
Apelin signaling pathway
Longevity regulating pathway - multiple species
Ovarian steroidogenesis
Herpes simplex virus 1 infection
Mitophagy - animal
Cytosolic DNA-sensing pathway
Amphetamine addiction
RIG-I-like receptor signaling pathway
African trypanosomiasis
Axon guidance
Morphine addiction
TGF-beta signaling pathway
Amyotrophic lateral sclerosis
Malaria
Adrenergic signaling in cardiomyocytes
Glucagon signaling pathway
Graft-versus-host disease
Cushing syndrome
Regulation of actin cytoskeleton
Huntington disease
Primary immunodeficiency
